# Supplementary material for: Socioeconomic status and central adiposity as determinants of stress-related biological responses relevant to cardiovascular disease risk
Source: Brain Behav Immun. 2019 Mar;77:16–24. doi: 10.1016/j.bbi.2018.11.019 (PMC6417991; doi:10.1016/j.bbi.2018.11.019)
Supplement: Supplementary data 2 [file mmc2.xml]

<?xml version="1.0" encoding="UTF-8" standalone="no"?><data:data><datasets><author>a.steptoe@ucl.ac.uk</author><type>0</type><dataset><value>1</value><reason>Data will be made available on request</reason><comments/></dataset></datasets></data:data>
